# Supplementary material for: Designing Microparticle-Impregnated Polyelectrolyte Composite: The Combination of ATRP, Fast Azidation, and Click Reaction Using a Single-Catalyst, Single-Pot Strategy
Source: Int J Mol Sci. 2019 Nov 8;20(22):5582. doi: 10.3390/ijms20225582 (PMC6888670; doi:10.3390/ijms20225582)
Supplement: Supplementary file 1 [file ijms-20-05582-s001.zip]

Archive with 1 entries (1 files):
- ijms-620302-SI.7z
